# Supplementary material for: Viral Epitope Scanning Reveals Correlation between Seasonal HCoVs and SARS-CoV-2 Antibody Responses among Cancer and Non-Cancer Patients
Source: Viruses. 2024 Mar 13;16(3):448. doi: 10.3390/v16030448 (PMC10975915; doi:10.3390/v16030448)
Supplement: Supplementary file 1 [file viruses-16-00448-s001.zip]

Archive with 1 entries (1 files):
- viruses-2869637-supplementary.tif
